# Supplementary material for: A Physically Active Status Affects the Circulating Profile of Cancer-Associated miRNAs
Source: Diagnostics (Basel). 2021 Apr 30;11(5):820. doi: 10.3390/diagnostics11050820 (PMC8147229; doi:10.3390/diagnostics11050820)
Supplement: Supplementary file 1 [file diagnostics-11-00820-s001.zip]

Archive with 6 entries (6 files):
- Supplementary Table S1.pdf
- Supplementary Table S2.pdf
- Supplementary Table S3.pdf
- Supplementary Table S4.pdf
- Supplementary Table S5.pdf
- Supplementary Table S6.pdf
